# Supplementary material for: Leveraging the water-environment-health nexus to characterize sustainable water purification solutions
Source: Nat Commun. 2025 Feb 2;16:1269. doi: 10.1038/s41467-025-56656-6 (PMC11788440; doi:10.1038/s41467-025-56656-6)
Supplement: Supplementary file 3 — Supplementary Data 1 [file 41467_2025_56656_MOESM3_ESM.xlsx]

## Sheet: Note
Supplementary Data 1 | Electricity generation mix in different world contexts with resultant effects on environmental performance of the RBF-RO system. Leveraging the water-environment-health nexus to characterize sustainable water purification solutions. Luo et al. Email: wangxu2021@hit.edu.cn or X.Wang@exeter.ac.uk

## Sheet: Electricity generation mix
Country	Continent	Region	Hard coal	Lignite	Natural gas	Petroleum	Nuclear	Peat	Hydropower	Wind	Biomass	Biogas	Geothermal	Import
Eritrea	Africa	Eastern	0	0	0	1	0	0	0	0	0	0	0	0
Ethiopia	Africa	Eastern	0	0	0	0.000841	0	0	0.956	0.0408	0	0	0.00189	0
Kenya	Africa	Eastern	0	0	0	0.179	0	0	0.369	0.00428	0	0	0.439	0.009
Mauritius	Africa	Eastern	0	0	0	0.915	0	0	0.0821	0.00274	0	0	0	0
Mozambique	Africa	Eastern	0	0	0.0587	0	0	0	0.633	0	0	0	0	0.308
South Sudan	Africa	Eastern	0	0	0	1	0	0	0	0	0	0	0	0
United Republic of Tanzania	Africa	Eastern	0	0	0.408	0.15	0	0	0.428	0	0	0	0	0.01
Zambia	Africa	Eastern	0	0	0	0.0267	0	0	0.973	0	0	0	0	0.0007
Zimbabwe	Africa	Eastern	0.383	0	0	0.00442	0	0	0.506	0	0	0	0	0.106
Congo	Africa	Middle	0	0	0	0	0	0	0.979	0	0	0	0	0.0208
Angola	Africa	Middle	0	0	0	0.42	0	0	0.58	0	0	0	0	0
Congo, Democratic Republic of the	Africa	Middle	0	0	0	0.000405	0	0	0.884	0	0	0	0	0.115
Cameroon	Africa	Middle	0	0	0	0.0699	0	0	0.93	0	0	0	0	0
Gabon	Africa	Middle	0	0	0.301	0.22	0	0	0.32	0	0	0	0	0.159
Egypt	Africa	Northern	0	0	0.784	0.122	0	0	0.0863	0.00812	0	0	0	0
Algeria	Africa	Northern	0	0	0.979	0.00407	0	0	0.00441	0	0	0	0	0.0121
Libya	Africa	Northern	0	0	0.535	0.462	0	0	0	0	0	0	0	0.00256
Morocco	Africa	Northern	0.454	0	0.1611	0.0738	0	0	0.0623	0.0588	0	0	0	0.19
Sudan	Africa	Northern	0	0	0	0.206	0	0	0.794	0	0	0	0	0
Tunisia	Africa	Northern	0	0	0.921	0.0169	0	0	0.00313	0.0286	0	0	0	0.0308
South Africa	Africa	Southern	0.875	0	0	0.000752	0.06	0	0.02	0.000307	0	0	0	0.0554
Botswana	Africa	Southern	0.543	0	0	0.0237	0	0	0	0	0	0	0	0.433
Namibia	Africa	Southern	0	0	0	0	0	0	0	0	0	0	0	1
Benin	Africa	Western	0	0	0	0.113	0	0	0	0	0	0	0	0.887
Cote d'Ivoire	Africa	Western	0	0	0.6945	0.0609	0	0	0.244	0	0	0	0	0
Ghana	Africa	Western	0	0	0.174	0.163	0	0	0.659	0	0	0	0	0.00397
Niger	Africa	Western	0	0.322	0	0.116	0	0	0	0	0	0	0	0.562
Nigeria	Africa	Western	0	0	0.7782	0	0	0	0.222	0	0	0	0	0
Senegal	Africa	Western	0	0	0.0487	0.844	0	0	0.107	0	0	0	0	0
Togo	Africa	Western	0	0	0	0.00834	0	0	0.0992	0	0	0	0	0.892
Cuba	Americas	Caribbean	0	0	0.1509	0.842	0	0	0.00598	0.000987	0	0	0	0
Dominican Republic	Americas	Caribbean	0.16	0	0.258	0.432	0	0	0.109	0.0418	0	0	0	0
Haiti	Americas	Caribbean	0	0	0	0.899	0	0	0.101	0	0	0	0	0
Jamaica	Americas	Caribbean	0	0	0	0.889	0	0	0.0592	0.0518	0	0	0	0
Trinidad and Tobago	Americas	Caribbean	0	0	0.9978	0.00241	0	0	0	0	0	0	0	0
Costa Rica	Americas	Central	0	0	0	0.0916	0	0	0.628	0.0688	0	0	0.139	0.0718
Guatemala	Americas	Central	0.171	0	0	0.13	0	0	0.474	0	0.146	0	0.0236	0.0547
Honduras	Americas	Central	0.00404	0	0	0.509	0	0	0.315	0.0482	0.0217	0	0	0.102
Mexico	Americas	Central	0.0518	0.0761	0.541	0.102	0.0365	0	0.152	0.008254	0	0	0.0231	0.0085301
Nicaragua	Americas	Central	0	0	0	0.496	0	0	0.104	0.224	0	0	0.17	0.00535
Panama	Americas	Central	0.0702	0	0	0.349	0	0	0.547	0.0126	0	0	0	0.0209
El Salvador	Americas	Central	0	0	0	0.355	0	0	0.287	0	0	0.00574	0.253	0.0996
Canada	Americas	North	0.0138197	0.0879707	0.0592554	0.00788201	0.159812	0	0.559708	0.0289823	0.0047383	0.000311407	0	0.0778463
United States	Americas	North	0.19579	0.201266	0.260687	0.00702064	0.200182	0	0.0640965	0.0453412	0.00368337	0.00435582	0.00399593	0.0139739
Argentina	Americas	South	0.0252	0	0.403	0.135	0.0414	0	0.3135	0.00554	0	0	0	0.0767
Brazil	Americas	South	0.0172	0.0139	0.126	0.0527	0.0279	0	0.67	0.0234	0.00113	0.000535	0	0.06533
Plurinational State of Bolivia	Americas	South	0	0	0.704	0.0201	0	0	0.275	0.000988	0.000123	0	0	0
Chile	Americas	South	0.38	0	0.1758	0.0603	0	0	0.36	0.022365	0.0013	0.000635	0	0
Colombia	Americas	South	0.0828	0	0.1526	0.00236	0	0	0.761	0.000881	0	0	0	0.000773
Ecuador	Americas	South	0	0	0.107	0.286	0	0	0.559	0.00409	0	0	0	0.0435
Peru	Americas	South	0.00294	0	0.4552	0.00701	0	0	0.52	0.0049643	0.00813	0.00195	0	0
Paraguay	Americas	South	0	0	0	0	0	0	1	0	0	0	0	0
Uruguay	Americas	South	0	0	9.49e-05	0.034	0	0	0.937	0.023	0.00604	0	0	0
Venezuela	Americas	South	0	0	0.1603	0.136	0	0	0.704	0	0	0	0	0
China	Asia	Eastern	0.73	0	0.02	1.94236e-05	0.03	0	0.2	0.03	0	0	0	0
Republic of Korea	Asia	Eastern	0.361	0.0313	0.24554	0.01736	0.3228	0	0.01708	0.0024665	0.000182	0.00239	0	0
Japan	Asia	Eastern	0.333	0	0.463	0.105	0	0	0.08596	4.196e-05	0.00925	0	0.00287	0
Democratic People's Republic of Korea	Asia	Eastern	0.206	0.0248	0	0.0313	0	0	0.738	0	0	0	0	0
Mongolia	Asia	Eastern	0.225	0.501	0	0.0355	0	0	0	0.0264	0	0	0	0.212
India	Asia	South-central	0.664611	0.0249268	0.0363733	0.00063342	0.0270403	0	0.0962904	0.0363491	0	0	0	0.114161
Bangladesh	Asia	South-central	0.0273	0	0.753	0.204	0	0	0.0155	0.000107	0	0	0	0
Brunei Darussalam	Asia	South-central	0	0	0.9891	0.0107	0	0	0	0	0	0	0	0
Iran (Islamic Republic of)	Asia	South-central	0	0	0.69527	0.217	0.0165	0	0.054	0.001395	0	0.000185	0	0.0148
Kyrgyzstan	Asia	South-central	0.0463	0.0207	0.00746	0.00533	0	0	0.9	0	0	0	0	0.0198
Kazakhstan	Asia	South-central	0.703	0.00032	0.188	0.00952	0	0	0.0818	0.00013	0	0	0	0.0175
Sri Lanka	Asia	South-central	0.271	0	0	0.371	0	0	0.329	0.0245	0.00374	0	0	0
Nepal	Asia	South-central	0	0	0	0.000201	0	0	0.723	0.00121	0	0	0	0.275
Pakistan	Asia	South-central	0.00153	0	0.2459	0.389	0.04795	0	0.311	0.00393	0	0	0	0
Tajikistan	Asia	South-central	0	0	0.0226	0	0	0	0.976	0	0	0	0	0.00154
Turkmenistan	Asia	South-central	0	0	1	0	0	0	0	0	0	0	0	0
Uzbekistan	Asia	South-central	0	0.0521	0.701	0.00343	0	0	0	0	0	0	0	0.244
Singapore	Asia	South-eastern	0.0126	0	0.982	0.000974	0	0	0	0	0.00387	0	0	0
Vietnam	Asia	South-eastern	0.236	0	0.3232	0.00187	0	0	0.438	0.00065	5.29e-05	0	0	0
Indonesia	Asia	South-eastern	0	0.477	0.28	0.146	0	0	0.0674	0	0	0.00439	0.0251	6.1e-05
Cambodia	Asia	South-eastern	0	0.169	0	0.0639	0	0	0.386	0	0.00294	0	0	0.379
Myanmar	Asia	South-eastern	0.0194	0	0.338	0.00438	0	0	0.638	0	0	0	0	0
Malaysia	Asia	South-eastern	0.389	0	0.485	0.0237	0	0	0.0994	0	0.00259	0	0	0.00015
Philippines	Asia	South-eastern	0.363	0.0603	0.2391	0.0731	0	0	0.125	0.00206	0.00179	0	0.136	0
Thailand	Asia	South-eastern	0.106	0.114	0.644	0.0111	0	0	0.0386	0	0	0	7.04e-06	0.0863
Turkey	Asia	Western	0.1411	0.145906	0.4596	0.00773	0	0	0.1648	0.03486	9.93e-05	0.00427	0	0.0328785
United Arab Emirates	Asia	Western	0	0	0.978	0.0133	0	0	0.0082	0	0	0	0	0
Armenia	Asia	Western	0	0	0.40457	0	0.306	0	0.261	0.000529	0	0	0	0.0278
Azerbaijan	Asia	Western	0	0	0.933	0.000751	0	0	0.0604	9.38e-05	0	0	0	0.00563
Bahrain	Asia	Western	0	0	0.984	0.000456	0	0	0	0	0	0	0	0.0156
Cyprus	Asia	Western	0	0	0	0.951	0	0	0	0.0459	0	0.00331	0	0
Georgia	Asia	Western	0	0	0.172	0	0	0	0.751	0	0	0	0	0.0773
Israel	Asia	Western	0.524	0	0.475	0.00118	0	0	0.00015	0.000112	0	0	0	0
Iraq	Asia	Western	0	0	0.183	0.616	0	0	0.0385	0	0	0	0	0.162
Jordan	Asia	Western	0	0	0.0707	0.9	0	0	0.00335	0.000117	0	0.000352	0	0.0258
Kuwait	Asia	Western	0	0	0.337	0.663	0	0	0	0	0	0	0	0
Lebanon	Asia	Western	0	0	0	0.972	0	0	0.0164	0	0	0	0	0.012
Qatar	Asia	Western	0	0	1	0	0	0	0	0	0	0	0	0
Saudi Arabia	Asia	Western	0	0	0.3795	0.621	0	0	0	0	0	0	0	0
Syrian Arab Republic	Asia	Western	0	0	0.6021	0.183	0	0	0.2151	0	0	0	0	0
Yemen	Asia	Western	0	0	0.398	0.602	0	0	0	0	0	0	0	0
the Czech Republic	Europe	Eastern	0.0557	0.382	0.0156207	0.000394	0.352	0	0.02941	0.005829	0.0126	0.00109	0	0.1462
Belarus	Europe	Eastern	0	0	0.7793	0.00587	0	0.000537	0.00303	0.000188	0.00212	2.68e-05	0	0.2092
Hungary	Europe	Eastern	0	0.12207	0.07981	0.001157	0.321	0	0.00653	0.014186	0.037	0.00223	0	0.41664
Republic of Moldova	Europe	Eastern	0	0	0.815	0	0	0	0.0555	0.000177	0	0	0	0.129
Poland	Europe	Eastern	0.441	0.323	0.02345	0.00279	0	0	0.01796	0.050514	0.0524	0	0	0.08961
Romania	Europe	Eastern	0	0.2693	0.0704	0.003711	0.187	0	0.32008	0.09857	0.003	8.52e-05	0	0.04794
Russia	Europe	Eastern	0.089	0.0584	0.4774	0.0057	0.1799	0.00119	0.18459	0.000101	0	0	0.000464	0.002975
Slovakia	Europe	Eastern	0.0138	0.047	0.03147	0.00736	0.407	0	0.12048	0	0.00786	0.00213	0	0.36263
Ukraine	Europe	Eastern	0.37968	0	0.059857	0.0008471	0.489	0	0.0493	0.006587	0	0	0	0.0152766
Denmark	Europe	Northern	0.252	0	0.03916	0.002494	0	0	0.000367	0.317	0.0702	0.00759	0	0.3107
Estonia	Europe	Northern	0.000283	0	0.00332	0.6363	0	0.00325	0	0.04126	0.0498	0.00191	0	0.26364
Finland	Europe	Northern	0.0986	0	0.0523794	0.001864	0.291	0.0373	0.1625	0.01438	0.0557	0.00249	0	0.28408
United Kingdom	Europe	Northern	0.447	0	0.376	0.00237	0	0	0	0	0.0635	0	0	0.11148
Ireland	Europe	Northern	0.147	0	0.4	0.00573	0	0.0892	0.0377	0.19553	0.00953	0.00649	0	0.11
Iceland	Europe	Northern	0	0	0	0.000596	0	0	0	0	0	0	0.999	0
Lithuania	Europe	Northern	0	0	0.11442	0.00408	0	0.000173	0.0598	0.05502	0.0254	0.00165	0	0.739
Latvia	Europe	Northern	0	0	0.263	0	0	0	0	0.01685	0.0316	0.0266	0	0.6612
Norway	Europe	Northern	0.000254	0	0.01762	0	0	0	0.92224	0.0154533	0	9.17e-05	0	0.044813
Sweden	Europe	Northern	0.00234	0	0.00224	0.0008905	0.397	0.0013	0.4101	0.072348	0.0236	0.000345	0	0.090086
Albania	Europe	Southern	0	0	0	0	0	0	0.579	0	0	0	0	0.4215
Bosnia and Herzegovina	Europe	Southern	0	0.50063	0	0.00154	0	0	0.323	0	0	0	0	0.1745
Spain	Europe	Southern	0.164	0.0119	0.09453	0.0462	0.2275	0	0.1753	0.217514	0.00878	0.00157	0	0.052
Greece	Europe	Southern	0	0.452	0.1026	0.08423	0	0	0.09194	0.0735	0	0.00399	0	0.1921
Croatia	Europe	Southern	0.0919	0	0.0295642	0.002778	0	0	0.37946	0.03048	0.0021	0.00429	0	0.4583
Italy	Europe	Southern	0.148411	0.0033	0.2848	0.04144	0	0	0.21588	0.06922	0	0.0447	0.0208	0.171626
Montenegro	Europe	Southern	0	0.335	0	0	0	0	0.439	0	0	0	0	0.22546
North Macedonia	Europe	Southern	0	0.427	0.02234	0.0171	0	0	0.1474	0.00861	0	0	0	0.37755
Malta	Europe	Southern	0	0	0	1	0	0	0	0	0	0	0	0
Portugal	Europe	Southern	0.228	0	0.0307	0.02005	0	0	0.3227	0.237729	0.014	0	0.00391	0.144
Serbia	Europe	Southern	0	0.521	0.00178	0	0	0	0.2918	0	0	0	0	0.185927
Slovenia	Europe	Southern	0	0.18994	0.012533	0.002147	0.348	0	0.0159	0	0.00314	0.00611	0	0.4218
Netherlands	Europe	Western	0.2613	0	0.3321	0.00805	0.0355	0	0.00102	0.04359	0.0149	0	0	0.303601
Austria	Europe	Western	0.03161	0	0.04455	0.0002175	0	0	0.5303	0.04607	0.0176	0.00674	0	0.323547
Belgium	Europe	Western	0.0267	0	0.1882	0.0001538	0.406	0	0.01927	0.058143	0.0191	0.00325	0	0.2797
Bulgaria	Europe	Western	0.0453	0.3714	0.040106	0.004126	0.314	0	0.1076	0.0277	0.000463	0.000589	0	0.0891
Switzerland	Europe	Western	0	0	0.003607	0	0.423	0	0.4256	0.0065776	0.00309	0.013	0	0.12596
Germany	Europe	Western	0.2021	0.26213	0.068224	0.002943	0.169	0	0.04639	0.10505	0.0143	0.0578	0.000174	0.0719583
France	Europe	Western	0.0163	0	0.014607	0.001617	0.79	0	0.1295	0.0303653	0.00139	0.000584	0	0.015167
Luxembourg	Europe	Western	0	0	0.1368	0	0	0	0.1216	0.00829	0.0022	0	0	0.7304
New Zealand	Oceania	Australias	0.0298	0	0.15722	0.0001706	0	0	0.587	0.0534	0	0.00371	0.169	0
Australia	Oceania	Australias	0.297	0.37563	0.1827	0	0	0	0.09	0.05	0	0.00478	0	0

## Sheet: Environmental impacts
Country	Continent	Region	Global warming (kg CO2 eq)	Stratospheric ozone depletion (kg CFC11 eq)	Terrestrial acidification (kg SO2 eq)	Freshwater eutrophication (kg P eq)	Marine eutrophication (kg N eq)	Terrestrial ecotoxicity (kg 1,4-DCB eq)	Freshwater ecotoxicity (kg 1,4-DCB eq)	Marine ecotoxicity (kg 1,4-DCB eq)	Mineral resource scarcity (kg Cu eq)	Fossil resource scarcity (kg oil eq）
Eritrea	Africa	Eastern	1.60823	1.03187e-06	0.00792481	0.000116602	3.80341e-05	5.67631	0.0104209	0.0173502	0.00116254	0.398523
Ethiopia	Africa	Eastern	0.611696	3.23698e-07	0.00123458	0.000106656	3.71454e-05	2.04657	0.00935454	0.01313	0.00102465	0.107353
Kenya	Africa	Eastern	0.835701	4.65385e-07	0.00259453	0.000125484	3.83746e-05	2.75214	0.0103605	0.0150346	0.00128558	0.170176
Mauritius	Africa	Eastern	1.49363	9.48428e-07	0.00715673	0.000115355	3.79259e-05	5.25889	0.0102739	0.0168339	0.00114209	0.365081
Mozambique	Africa	Eastern	1.02844	6.15545e-07	0.00426654	0.000366509	5.33056e-05	2.22554	0.0173784	0.0243529	0.00107438	0.21176
South Sudan	Africa	Eastern	1.57646	1.00747e-06	0.0077126	0.000116203	3.80012e-05	5.5606	0.010369	0.0171928	0.0011543	0.389276
United Republic of Tanzania	Africa	Eastern	1.16733	5.74351e-07	0.003091	0.00011383	3.81245e-05	2.95535	0.0101114	0.0149403	0.00111779	0.294403
Zambia	Africa	Eastern	0.637351	3.40919e-07	0.00140916	0.000106697	3.71457e-05	2.13488	0.00913038	0.0129258	0.00101014	0.114862
Zimbabwe	Africa	Eastern	1.19505	5.14852e-07	0.00547201	0.000485528	6.05283e-05	2.32459	0.0212778	0.029802	0.00106776	0.243975
Congo	Africa	Middle	0.61272	3.34576e-07	0.00123798	0.00010652	3.71235e-05	2.04571	0.00920495	0.0128747	0.00102391	0.107497
Angola	Africa	Middle	1.02487	6.1581e-07	0.00401028	0.000110447	3.74882e-05	3.54934	0.00963521	0.0146786	0.00106921	0.228119
Congo, Democratic Republic of the	Africa	Middle	0.662981	3.67419e-07	0.0015787	0.000106789	3.71583e-05	2.22937	0.00917161	0.0130522	0.00101849	0.122285
Cameroon	Africa	Middle	0.678693	3.69156e-07	0.00168712	0.000106803	3.71648e-05	2.2871	0.00917024	0.0130949	0.00101427	0.126991
Gabon	Africa	Middle	1.04864	5.55523e-07	0.00288176	0.000111231	3.749e-05	2.92868	0.00969779	0.0143134	0.00109614	0.262053
Egypt	Africa	Northern	1.1877	5.25698e-07	0.00219836	0.000112235	3.75309e-05	2.53881	0.00984554	0.0141449	0.00111665	0.337205
Algeria	Africa	Northern	1.24969	4.93444e-07	0.00154749	0.000117874	3.78477e-05	2.15641	0.0100139	0.0141968	0.00114421	0.377417
Libya	Africa	Northern	1.62468	8.75519e-07	0.00541314	0.000117359	3.79735e-05	4.2909	0.0104165	0.0163236	0.0012122	0.458343
Morocco	Africa	Northern	1.43127	5.55049e-07	0.00554672	0.000452307	5.84769e-05	2.6004	0.0208217	0.0293372	0.00113483	0.344371
Sudan	Africa	Northern	0.8158	4.67566e-07	0.00260682	0.000108273	3.72942e-05	2.78696	0.00935818	0.0137271	0.00103734	0.167029
Tunisia	Africa	Northern	1.19331	4.83691e-07	0.00154796	0.000112685	3.75373e-05	2.18108	0.00989923	0.0140219	0.00113205	0.353331
South Africa	Africa	Southern	1.75426	1.11786e-06	0.0103687	0.000891382	8.59651e-05	2.57916	0.0339694	0.0473808	0.00116144	0.373496
Botswana	Africa	Southern	1.75531	8.42935e-07	0.00976966	0.00085036	8.31697e-05	2.64897	0.032911	0.0460659	0.00114062	0.375685
Namibia	Africa	Southern	1.8162	1.22184e-06	0.0108451	0.000932458	8.85205e-05	2.61564	0.0352794	0.0492897	0.00119271	0.38748
Benin	Africa	Western	1.20629	5.8872e-07	0.00218748	0.000113532	3.76061e-05	2.54117	0.00993813	0.0143665	0.00115301	0.34451
Cote d'Ivoire	Africa	Western	1.13574	4.88785e-07	0.00183367	0.00011281	3.75711e-05	2.34312	0.00984304	0.0140989	0.00113756	0.321412
Ghana	Africa	Western	0.899693	4.76682e-07	0.00241572	0.000109437	3.73584e-05	2.67834	0.00948346	0.0138262	0.00106326	0.207409
Niger	Africa	Western	1.48793	5.90527e-07	0.00453398	0.0011411	9.99994e-05	2.67367	0.03455	0.0482383	0.00112032	0.368761
Nigeria	Africa	Western	1.10834	4.52908e-07	0.00141714	0.000111935	3.74762e-05	2.11616	0.00971365	0.0137474	0.00111522	0.319184
Senegal	Africa	Western	1.47963	9.25776e-07	0.00686139	0.000115291	3.79085e-05	5.09704	0.010247	0.01668	0.00114392	0.365203
Togo	Africa	Western	0.88781	5.24482e-07	0.00238222	0.000109765	3.73773e-05	2.66521	0.0095414	0.0138901	0.00107851	0.202179
Cuba	Americas	Caribbean	1.54684	9.48188e-07	0.0069432	0.000115981	3.79556e-05	5.13789	0.010323	0.0168164	0.00115764	0.392644
Dominican Republic	Americas	Caribbean	1.3888	7.07014e-07	0.00545856	0.000231344	4.49529e-05	3.71463	0.0139479	0.0207185	0.00114154	0.34613
Haiti	Americas	Caribbean	1.72269	1.12674e-06	0.00868553	0.000118296	3.81651e-05	6.09269	0.0106446	0.0179654	0.00120485	0.431708
Jamaica	Americas	Caribbean	1.5467	9.90939e-07	0.00750893	0.000116577	3.80265e-05	5.45741	0.0106886	0.017505	0.00117844	0.380484
Trinidad and Tobago	Americas	Caribbean	1.22202	4.8088e-07	0.00147992	0.000113346	3.75756e-05	2.14395	0.00987058	0.0139946	0.00114054	0.367057
Costa Rica	Americas	Central	0.745443	4.12752e-07	0.00209519	0.000117304	3.78484e-05	2.48795	0.0100983	0.0144471	0.00112618	0.145188
Guatemala	Americas	Central	0.98161	5.50133e-07	0.00389689	0.000236877	4.51943e-05	2.98064	0.013921	0.020108	0.00109306	0.203726
Honduras	Americas	Central	1.23267	7.82782e-07	0.00541293	0.000117868	3.80178e-05	4.32946	0.0106542	0.0165817	0.00115955	0.288176
Mexico	Americas	Central	1.18676	1.05001e-06	0.00317747	0.000363501	5.37188e-05	2.528	0.0161699	0.0229264	0.00110091	0.288111
Nicaragua	Americas	Central	1.14037	6.93665e-07	0.00472811	0.000120642	3.82072e-05	3.95569	0.0115949	0.0174541	0.00127301	0.260627
Panama	Americas	Central	1.04345	5.89549e-07	0.00416122	0.000162677	4.06902e-05	3.35794	0.0113461	0.0168794	0.00107521	0.228767
El Salvador	Americas	Central	1.02164	6.1453e-07	0.00396058	0.000134678	3.93796e-05	3.43758	0.0107641	0.0161081	0.00121242	0.224095
Canada	Americas	North	0.811913	3.73175e-07	0.00188529	0.000362546	5.55485e-05	2.19672	0.0164681	0.0228156	0.00119752	0.156767
United States	Americas	North	1.28623	5.09361e-07	0.00284167	0.000832941	8.50407e-05	2.28373	0.0285315	0.0395938	0.00125724	0.281215
Argentina	Americas	South	1.01508	5.35775e-07	0.00248249	0.000134317	3.96461e-05	2.60103	0.010377	0.0149027	0.00111483	0.251726
Brazil	Americas	South	1.06258	4.47883e-07	0.00152248	0.000111261	3.74393e-05	2.17588	0.00964396	0.0136906	0.00110014	0.297149
Plurinational State of Bolivia	Americas	South	1.06258	4.47883e-07	0.00152248	0.000111261	3.74393e-05	2.17588	0.00964396	0.0136906	0.00110014	0.297149
Chile	Americas	South	1.22124	5.21607e-07	0.00460094	0.000501356	6.13437e-05	2.57697	0.0213347	0.0300774	0.00108112	0.278127
Colombia	Americas	South	0.789086	3.62681e-07	0.00193867	0.000168028	4.09197e-05	2.09812	0.0111286	0.0156538	0.00102693	0.164812
Ecuador	Americas	South	0.971947	5.45975e-07	0.00319244	0.000112827	3.76005e-05	3.08774	0.00967745	0.0143928	0.00106849	0.222172
Peru	Americas	South	0.982543	4.30496e-07	0.00158204	0.00011295	3.80974e-05	2.14263	0.00997309	0.0141341	0.00108039	0.245058
Paraguay	Americas	South	0.610365	3.24381e-07	0.0012264	0.000106228	3.7108e-05	2.03768	0.00909901	0.0128092	0.00101052	0.106956
Uruguay	Americas	South	1.26669	6.85406e-07	0.00359755	0.000335957	5.17897e-05	2.80157	0.0165225	0.0235502	0.00124392	0.295359
Venezuela	Americas	South	0.873949	4.64268e-07	0.00227829	0.000109241	3.73389e-05	2.60434	0.00945985	0.0137362	0.00106452	0.199038
China	Asia	Eastern	1.80081	4.71458e-07	0.00579496	0.000267177	4.72381e-05	2.48888	0.0174462	0.024376	0.00113579	0.318719
Republic of Korea	Asia	Eastern	1.26138	4.86854e-07	0.00266918	0.000593981	7.14932e-05	2.44306	0.0237694	0.0332245	0.00129196	0.28179
Japan	Asia	Eastern	1.39734	5.3553e-07	0.00383368	0.000243326	4.61128e-05	2.61205	0.0140838	0.0201557	0.00132184	0.324343
Democratic People's Republic of Korea	Asia	Eastern	0.919108	3.99428e-07	0.00333099	0.000341718	5.15535e-05	2.27664	0.0160734	0.022588	0.00103425	0.180533
Mongolia	Asia	Eastern	1.91293	5.45021e-07	0.00776665	0.00177289	0.000138477	2.62818	0.0517319	0.0717325	0.0010992	0.374061
India	Asia	South-central	2.18359	5.80166e-07	0.00569438	0.00080261	7.95013e-05	2.69735	0.0324087	0.04525	0.00123854	0.464114
Bangladesh	Asia	South-central	1.30731	5.92552e-07	0.00297435	0.000133707	3.88744e-05	2.85668	0.010566	0.0154715	0.00113813	0.371076
Brunei Darussalam	Asia	South-central	1.24894	4.95183e-07	0.00159511	0.000115361	3.78118e-05	2.1921	0.0101302	0.014402	0.00121622	0.37267
Iran (Islamic Republic of)	Asia	South-central	1.36457	6.56152e-07	0.00361517	0.000125023	3.92705e-05	3.17178	0.0106835	0.0159121	0.00114529	0.373045
Kyrgyzstan	Asia	South-central	0.738115	3.49569e-07	0.00185662	0.000201665	4.29285e-05	2.10167	0.011722	0.0164637	0.00102639	0.136365
Kazakhstan	Asia	South-central	1.75831	5.18515e-07	0.00704496	0.000460548	5.89209e-05	2.49788	0.021717	0.0305495	0.00117977	0.357697
Sri Lanka	Asia	South-central	1.28897	6.47363e-07	0.00589275	0.000311231	4.98463e-05	3.52757	0.016215	0.023705	0.00109963	0.28719
Nepal	Asia	South-central	1.04607	4.15724e-07	0.00246112	0.000297918	4.87957e-05	2.22223	0.0155068	0.0217542	0.00108083	0.205872
Pakistan	Asia	South-central	1.15285	6.43021e-07	0.00393852	0.000113348	3.83258e-05	3.50615	0.00986883	0.0149672	0.00113358	0.285048
Tajikistan	Asia	South-central	0.790953	4.15621e-07	0.00180084	0.000166839	4.09905e-05	2.2064	0.0110413	0.0156053	0.00107807	0.160603
Turkmenistan	Asia	South-central	1.35148	5.30898e-07	0.0018002	0.000124072	3.88024e-05	2.24549	0.01126	0.0160647	0.00153593	0.397743
Uzbekistan	Asia	South-central	1.45058	5.27886e-07	0.00336547	0.000364226	5.30521e-05	2.29752	0.0171624	0.0241506	0.00127644	0.38138
Singapore	Asia	South-eastern	1.08762	4.41866e-07	0.00147013	0.000118416	3.78783e-05	2.08588	0.00969186	0.0135841	0.00106762	0.308771
Vietnam	Asia	South-eastern	1.03397	4.15501e-07	0.00317567	0.000280094	4.78248e-05	2.17771	0.014801	0.0206879	0.00104827	0.23625
Indonesia	Asia	South-eastern	1.73527	6.2902e-07	0.00543632	0.00173431	0.000136643	2.9994	0.0490436	0.0683889	0.00111508	0.40265
Cambodia	Asia	South-eastern	1.08435	4.66566e-07	0.00369319	0.000712073	7.39816e-05	2.41643	0.0244104	0.0341193	0.00105055	0.229591
Myanmar	Asia	South-eastern	0.830945	3.80732e-07	0.00148505	0.000122962	3.81473e-05	2.08681	0.0097537	0.0137559	0.0010453	0.196174
Malaysia	Asia	South-eastern	1.46295	5.10678e-07	0.00382505	0.000430217	5.83753e-05	2.40156	0.0196221	0.0276243	0.00108413	0.340769
Philippines	Asia	South-eastern	1.30739	5.02847e-07	0.00514376	0.000567336	6.53791e-05	2.54353	0.0226914	0.0318787	0.0011469	0.295367
Thailand	Asia	South-eastern	1.29563	4.6806e-07	0.00263861	0.000523119	6.41598e-05	2.23306	0.0203303	0.0284327	0.00106342	0.307016
Turkey	Asia	Western	1.25961	4.68348e-07	0.00378218	0.000687032	7.33494e-05	2.26828	0.0246836	0.0342794	0.0010764	0.28553
United Arab Emirates	Asia	Western	1.15274	4.68322e-07	0.00151379	0.000113942	3.76134e-05	2.14944	0.0096376	0.013654	0.00109898	0.336039
Armenia	Asia	Western	0.867046	4.17405e-07	0.00150113	0.000114348	4.17321e-05	2.13652	0.00974626	0.0137793	0.00132573	0.205996
Azerbaijan	Asia	Western	1.22427	4.88473e-07	0.00156618	0.000116535	3.79701e-05	2.16482	0.0102681	0.0145788	0.00126749	0.359596
Bahrain	Asia	Western	1.13807	4.62093e-07	0.00148397	0.000110917	3.74328e-05	2.13688	0.00952869	0.0134945	0.00109246	0.331096
Cyprus	Asia	Western	1.67537	1.0842e-06	0.00852113	0.000126033	3.94361e-05	5.84708	0.0115023	0.0189269	0.00126162	0.449491
Georgia	Asia	Western	0.779101	4.1179e-07	0.00144997	0.000135977	3.9123e-05	2.07524	0.0100294	0.0141227	0.00104905	0.172072
Israel	Asia	Western	1.45228	5.06382e-07	0.00542526	0.00048315	6.03342e-05	2.34251	0.0214094	0.0300116	0.00110255	0.354418
Iraq	Asia	Western	1.59644	9.41792e-07	0.00645013	0.000119252	3.83093e-05	4.83987	0.0105793	0.0169633	0.00119303	0.422051
Jordan	Asia	Western	1.56329	9.80121e-07	0.00733382	0.000116312	3.80371e-05	5.34663	0.0103652	0.0170296	0.00115694	0.391857
Kuwait	Asia	Western	1.46888	8.42113e-07	0.00571721	0.000115165	3.78549e-05	4.46529	0.0101854	0.0161314	0.00114895	0.384768
Lebanon	Asia	Western	1.57225	1.00391e-06	0.00765198	0.000116547	3.80202e-05	5.52683	0.0103781	0.0171799	0.00115596	0.388619
Qatar	Asia	Western	1.14173	4.57106e-07	0.00140323	0.000110983	3.74213e-05	2.09555	0.00953788	0.0134775	0.00109563	0.334202
Saudi Arabia	Asia	Western	1.69778	9.56956e-07	0.00676055	0.000123187	3.91468e-05	4.86395	0.0110957	0.0177411	0.00122922	0.473357
Syrian Arab Republic	Asia	Western	1.23258	5.90062e-07	0.00286684	0.000140561	3.93587e-05	2.83974	0.0106338	0.0155378	0.00113845	0.336491
Yemen	Asia	Western	1.53462	8.58224e-07	0.00566095	0.000116437	3.79294e-05	4.43467	0.0103442	0.0163351	0.00117804	0.414324
the Czech Republic	Europe	Eastern	1.39214	4.22195e-07	0.00360303	0.0013322	0.000116956	2.27088	0.0396346	0.0548073	0.00130165	0.263675
Belarus	Europe	Eastern	1.29753	5.49813e-07	0.00245815	0.000172601	4.26125e-05	2.26938	0.0122148	0.0173432	0.00136743	0.360364
Hungary	Europe	Eastern	1.07931	4.75304e-07	0.00301839	0.000783716	8.50954e-05	2.43211	0.0271817	0.0378618	0.00141635	0.223342
Republic of Moldova	Europe	Eastern	1.28639	5.13951e-07	0.00201001	0.000244377	4.65225e-05	2.27321	0.0142157	0.0200735	0.00149405	0.36376
Poland	Europe	Eastern	1.63051	4.37944e-07	0.00622369	0.0013167	0.000112127	2.71412	0.0408059	0.0567209	0.0011176	0.359091
Romania	Europe	Eastern	1.05219	3.90028e-07	0.00342397	0.000987274	9.43254e-05	2.48016	0.0327488	0.0452821	0.00132229	0.221036
Russia	Europe	Eastern	1.37028	1.07109e-06	0.00352406	0.000467338	6.15923e-05	2.29559	0.0192469	0.0269196	0.00127086	0.344283
Slovakia	Europe	Eastern	1.06218	4.40517e-07	0.003558	0.000730852	8.19386e-05	2.72561	0.025167	0.0352974	0.00138187	0.207521
Ukraine	Europe	Eastern	1.30919	4.64217e-07	0.00594293	0.000343658	5.83476e-05	2.43753	0.01774	0.0250442	0.00144148	0.257489
Denmark	Europe	Northern	0.99667	5.36969e-07	0.0021024	0.000297444	5.10651e-05	2.28296	0.0175505	0.0242158	0.00125388	0.190967
Estonia	Europe	Northern	1.49212	9.88444e-07	0.00699279	0.00014033	4.15768e-05	5.06598	0.0119924	0.0189748	0.00130839	0.385181
Finland	Europe	Northern	0.848465	4.88663e-07	0.00181768	0.000169926	4.65462e-05	2.25765	0.0120312	0.0168741	0.00132701	0.164567
United Kingdom	Europe	Northern	1.40549	4.78415e-07	0.00421366	0.000323608	5.2009e-05	2.35011	0.0168487	0.0243915	0.00112935	0.312714
Ireland	Europe	Northern	1.18586	4.64677e-07	0.00290207	0.000202763	4.39199e-05	2.2129	0.0140988	0.020708	0.00113305	0.280657
Iceland	Europe	Northern	0.69315	3.4276e-07	0.00151258	0.000143186	3.94329e-05	2.13175	0.0112012	0.0156839	0.00153203	0.125078
Lithuania	Europe	Northern	1.32278	8.44934e-07	0.0033165	0.000233359	4.70722e-05	2.74177	0.0143101	0.0206613	0.00133671	0.353273
Latvia	Europe	Northern	1.37228	9.4253e-07	0.00475878	0.000195246	4.60498e-05	3.64764	0.0134376	0.0201935	0.00128411	0.362051
Norway	Europe	Northern	0.628012	3.32374e-07	0.00125024	0.000109694	3.75543e-05	2.0524	0.00932382	0.0131341	0.0010392	0.112431
Sweden	Europe	Northern	0.640119	3.61073e-07	0.001317	0.000120714	4.32367e-05	2.17411	0.0103047	0.0144583	0.00131249	0.113349
Albania	Europe	Southern	0.937594	4.06067e-07	0.00367026	0.000865989	8.33337e-05	2.22419	0.0277985	0.0386031	0.00104153	0.185596
Bosnia and Herzegovina	Europe	Southern	1.41916	3.94713e-07	0.0148782	0.00179476	0.000139789	2.40535	0.0513359	0.07107	0.00106401	0.274016
Spain	Europe	Southern	0.964819	4.23578e-07	0.00343477	0.000224207	4.78883e-05	2.34288	0.0144171	0.0201492	0.00132333	0.191952
Greece	Europe	Southern	1.58992	5.70357e-07	0.00614516	0.00274451	0.000198071	3.18754	0.0753749	0.104498	0.00115563	0.425808
Croatia	Europe	Southern	1.02043	4.37162e-07	0.00468754	0.000636907	7.20997e-05	2.27314	0.023314	0.0324762	0.00119413	0.200652
Italy	Europe	Southern	1.04931	5.67974e-07	0.00303441	0.000225909	4.92227e-05	2.32493	0.0142925	0.0200228	0.00121068	0.227072
Montenegro	Europe	Southern	1.28172	4.28143e-07	0.00668564	0.00159241	0.000127412	2.29341	0.0453256	0.062726	0.00104337	0.25186
North Macedonia	Europe	Southern	1.60395	5.04206e-07	0.0065262	0.00226855	0.000169716	2.73675	0.0617534	0.0855696	0.0011396	0.33551
Malta	Europe	Southern	1.89139	1.23728e-06	0.010002	0.000129477	3.96401e-05	6.62981	0.0113865	0.0194352	0.0012908	0.519584
Portugal	Europe	Southern	0.997031	3.96464e-07	0.00363772	0.000226499	4.51506e-05	2.36802	0.014428	0.0201648	0.00118102	0.189246
Serbia	Europe	Southern	1.47469	4.31829e-07	0.00868675	0.00218722	0.000164135	2.5183	0.0603288	0.0834612	0.00110042	0.312907
Slovenia	Europe	Southern	1.04451	4.48215e-07	0.00705539	0.000871345	8.97118e-05	2.27399	0.0288533	0.0400597	0.00133631	0.203597
Netherlands	Europe	Western	1.27947	5.93961e-07	0.00209344	0.000353036	5.50756e-05	2.20431	0.017573	0.0246232	0.00114946	0.293472
Austria	Europe	Western	0.927695	4.65389e-07	0.00196098	0.000473488	6.23101e-05	2.16013	0.0193249	0.0268259	0.00115502	0.182603
Belgium	Europe	Western	0.842759	4.54368e-07	0.0015855	0.00015772	4.78779e-05	2.22987	0.0116895	0.0165686	0.00143857	0.180714
Bulgaria	Europe	Western	1.24917	4.09354e-07	0.00443701	0.0014181	0.000121416	2.80767	0.041539	0.0577678	0.00130794	0.267581
Switzerland	Europe	Western	0.725981	4.22922e-07	0.00152149	0.00024275	5.1998e-05	2.15898	0.0133124	0.0185914	0.00130376	0.135144
Germany	Europe	Western	1.27092	6.32792e-07	0.00226417	0.000993667	9.83871e-05	2.22887	0.0330713	0.0456093	0.00125895	0.266141
France	Europe	Western	0.654492	3.63508e-07	0.00138968	0.000118796	4.87859e-05	2.24219	0.0101757	0.0143624	0.0015937	0.119392
Luxembourg	Europe	Western	1.17939	6.34912e-07	0.00205573	0.000742292	8.28056e-05	2.23045	0.026631	0.0369545	0.00133052	0.255308
New Zealand	Oceania	Australias	1.5899	1.04065e-06	0.00428149	0.00175192	0.000137563	2.40972	0.0517898	0.0716694	0.00107685	0.349842
Australia	Oceania	Australias	0.749794	3.57357e-07	0.00154737	0.00020612	4.34766e-05	2.08582	0.012151	0.016974	0.00113897	0.154195
